# Supplementary material for: Enhanced Heterogeneous Peroxymonosulfate Activation by MOF-Derived Magnetic Carbonaceous Nanocomposite for Phenol Degradation
Source: Materials (Basel). 2023 Apr 24;16(9):3325. doi: 10.3390/ma16093325 (PMC10179389; doi:10.3390/ma16093325)
Supplement: Supplementary file 1 [file materials-16-03325-s001.zip]

Archive with 1 entries (1 files):
- materials-2359275-supplementary.pdf
